# Supplementary material for: The dynamics of TGF-β in dental pulp, odontoblasts and dentin
Source: Sci Rep. 2018 Mar 13;8:4450. doi: 10.1038/s41598-018-22823-7 (PMC5849713; doi:10.1038/s41598-018-22823-7)
Supplement: Supplementary file 2 — Supplementary Table S1 [file 41598_2018_22823_MOESM2_ESM.xlsx]

## Sheet: Sheet1
Supplementary Table S1. Selected primers, size of amplified product for qPCR analysis shown in main Fig. 1.
Gene		Sequence (5'->3')	Size (bp)	qPCR Protocol* (45 cycles)
				Annealing
				°C
ALK5	F	CCTAATTCCGCGAGACAGGC	145	60
	R	GCCAGATGGTGGCTTTCCTG
BMP1	F	CTGGGTTGAGTTCCGCAGTA	82
	R	CACATCTCCCCCACAGATGG
Latent	F	GCCTGCTGAGGCTCAAGTTA	131
TGFβ1	R	ATCAAAGGACAGCCACTCCG
Latent	F	GCGCTACATCGACAGCAAAG	143
TGFβ2	R	TGCAGCAGGGACAGTGTAAG
Latent	F	CTGTGCGTGAATGGCTCTTG	93
TGFβ3	R	TATCCCCGTTGGGCTGAAAG
TGFβ1	F	TTCATGAACCCAAGGGCTACC	104
	R	CTGGTTGTACAGAGCCAGGAC
TGFβ2	F	CAGTGGGAAGACCCCACATC	150
	R	ATGTAAAGTGGACGCAGGCA
TGFβ3	F	TGATTCCTCCAGACCGGCTA	123
	R	CAATGTAGAGAGGGCGCACA
MMP2	F	CCGACGTGGCCAATTACAAC	142
	R	CTACACGCCTGATCTGGACC
MMP20	F	ATGCAGCTTACGAAGTGGCT	95
	R	GGGAGGACCTTGCATTTGGA
MMP11	F	GTATCCAGCACCTCTATGGGC	148	65
	R	ACTGCATCAAAGGAGACCTGG
GAPDH	F	CCATCACCATCTTCCAGGAG	346	60
	R	ACAGTCTTCTGGGTGGCAGT
* The reactions ran for 45 cycles, with denaturing at 95°C for 10 seconds, annealing at 60°C for all gene except for MMP11 (at 65°C) for 10 seconds, and extension at 72°C for 15 seconds.
