# Supplementary material for: The dynamics of TGF-β in dental pulp, odontoblasts and dentin
Source: Sci Rep. 2018 Mar 13;8:4450. doi: 10.1038/s41598-018-22823-7 (PMC5849713; doi:10.1038/s41598-018-22823-7)
Supplement: Supplementary file 3 — Supplementary Table S2 [file 41598_2018_22823_MOESM3_ESM.xlsx]

## Sheet: Sheet1
Supplementary Table S2. Selected primers, size of amplified product for qPCR analysis shown in Supplementary Fig. S1.
Gene		Sequence	Size		Gene		Sequence	Size
(Primer set No)		(5'->3')	(bp)		(Primer set No)		(5'->3')	(bp)
MMP1 (1)	F	CCAGGTATTGGAGGGGATGC	93		MMP8 (2)	F	CTCGCTCCCACAAGATGACA	89
	R	TTCATGAGCAGCCACACGAT				R	GGGTGTGGTTGGTCCAGTAG
MMP1 (2)	F	TCCTGACGTGGCTGAGTTTG	121		MMP8 (3)	F	ACTCGCTCCCACAAGATGAC	116
	R	AATGGCACGGTCCACATCTT				R	AAACGTCAGTCTGGGGTCAC
MMP1 (3)	F	CAAGGTCTCCGAGGGTCAAG	114		MMP9 (1)	F	AACGCCGACATCGTTATCCA	135
	R	CCTGGCTGAAAAGCATGAGC				R	GAGTTGTGGTCTCTGGGCAA
MMP1 (4)	F	TCTGGCCACAAGTGCCAAAT	114		MMP9 (2)	F	CGCCGACATCGTTATCCAGT	125
	R	ATAGCACATCCTGCCCCCTA				R	TCTTCATCGTCGAAGTGGGC
MMP1 (5)	F	CCACTGACATTGGGGCTTTG	118		MMP9 (3)	F	CATTCAAGGAGACGCCCACT	91
	R	TGAACGGGGTTTTCGGAAGG				R	GCCTTTTGCGTTTCCGAAGT
MMP3 (1)	F	CACTTACAGACCTGGCTCGG	113		MMP9 (4)	F	AGGACAAGAAGTGGGGCTTC	129
	R	AGATTCTGTGGGCTCAACGG				R	TGTACATGGGGTACATGAGCG
MMP3 (2)	F	CCACACCCTGGGTTTTCCTT	137		MMP9 (5)	F	CACTGCCAACTACGACCAGG	108
	R	ACCTGGCTCCATGGATTGTC				R	GTGAAGGGGAAGACGCACAG
MMP3 (3)	F	TCCATGGAGCCAGGTTTTCC	132		MMP9 (6)	F	CCGAGGCGTCTGGATAAGTT	146
	R	TGGGTCAAACTCGAACTGCG				R	CTCCGGGAATCCACCTTCTG
MMP3 (4)	F	CTTCAGCCCTTTTGACGGAC	146		MMP10 (1)	F	AGGAAAATTGATGCAGCTGT	233
	R	CATGGGCAGCAACAAGGAAT				R	CTGGCATTGGGGTCAAACTC
MMP3 (5)	F	ACCTGGCTCGGTTCCGCCTTTCT	98		MMP10 (2)	F	AAATACTGGAGATTTGATGA	170
	R	TGTGGGCTCAACGGGCTCAGGA				R	CTGGCATTGGGGTCAAACTC
MMP3 (6)	F	GGCCGGGGATTTATGGAGAAG	111		MMP13 (1)	F	CCCTGCCCATTCCCAATGAC	147
	R	CCAGGGAATGGCCAAGTTCAT				R	TAAGCCTGTCAACCACGGAG
MMP7 (1)	F	ATGAGTGAGCAGCAGTGGGAA	144		MMP13 (2)	F	CCCACCCGTGACCTTATCTT	143
	R	TAGCATTCCAGTTATAGGCAGGC				R	AAGTGAACGGCTGCGCTTAT
MMP8 (2)	F	CTACTGGACCAACCACACCC	132		MMP13 (3)	F	CCCCACCCGTGACCTTATCT	119
	R	CGACTCTGCGTAGTTGAGGG				R	ACGGCTGCGCTTATCCTTTT
Note: The reactions ran for 45 cycles, with denaturing at 95°C for 10 seconds, annealing at 60°C for 10 seconds, and extension at 72°C for 15 seconds.
