# Supplementary material for: The dynamics of TGF-β in dental pulp, odontoblasts and dentin
Source: Sci Rep. 2018 Mar 13;8:4450. doi: 10.1038/s41598-018-22823-7 (PMC5849713; doi:10.1038/s41598-018-22823-7)
Supplement: Supplementary file 4 — Supplementary Table S3 [file 41598_2018_22823_MOESM4_ESM.xlsx]

## Sheet: Sheet1
Supplementary Table S3. Number of teeth, their collective weights, total micrograms of protein (HF extracts), and micrograms of protein extracted per tooth obtained from Mmp20(+/+) (WT), Mmp20(+/-) (Het), and Mmp20(-/-) (Null) mice on days 5 and 11.
	Day 5			Day 11
	WT	Het	Null	WT	Het	Null
Number of teeth	39	48	32	39	48	24
Tooth (mg)*	11.9	11.6	12.5	13	11.7	12.4
HF extracts (μg)	103	107	116	108	110	107
HF/mg tooth (μg)	8.65	9.26	9.25	8.32	9.36	8.64
* The weight is indicated by numbers after the extraction of enamel protein.
