# Supplementary material for: The dynamics of TGF-β in dental pulp, odontoblasts and dentin
Source: Sci Rep. 2018 Mar 13;8:4450. doi: 10.1038/s41598-018-22823-7 (PMC5849713; doi:10.1038/s41598-018-22823-7)
Supplement: Supplementary file 5 — Supplementary Table S4 [file 41598_2018_22823_MOESM5_ESM.xlsx]

## Sheet: Sheet1
Supplementary Table S4. Parameters, density and volume of each age of root furcation measured by Pycnometer method.
	6m-1a	6m-1b	6m-1c	6m-2a	6m-2b	6m-2c	12m-1a	12m-1b	12m-1c	12m-2a	12m-2b	12m-2c	12m-3a	12m-3b	12m-3c
mf	12.317	12.317	12.317	12.317	12.317	12.317	12.317	12.317	12.317	12.317	12.317	12.317	12.317	12.317	12.317
ma'	17.292	17.292	17.292	17.292	17.292	17.292	17.292	17.292	17.292	17.292	17.292	17.292	17.292	17.292	17.292
pw (T')	0.9969	0.9969	0.9969	0.9969	0.9969	0.9969	0.9969	0.9969	0.9969	0.9969	0.9969	0.9969	0.9969	0.9969	0.9969
pw (T’)	0.9969	0.9968	0.9968	0.9967	0.9967	0.9967	0.9968	0.9968	0.9968	0.9968	0.9968	0.9968	0.9968	0.9968	0.9968
mb	17.512	17.435	17.476	17.3111	17.313	17.312	17.556	17.591	17.561	17.701	17.675	17.687	17.346	17.364	17.355
Pw (T”)	0.9969	0.9968	0.9968	0.9967	0.9967	0.9967	0.9968	0.9968	0.9968	0.9968	0.9968	0.9968	0.9968	0.9968	0.9968
ma	17.292	17.292	17.292	17.292	17.292	17.292	17.292	17.292	17.292	17.292	17.292	17.292	17.292	17.292	17.292
ms (g)	0.495	0.375	0.425	0.061	0.074	0.064	0.575	0.615	0.589	0.897	0.875	0.881	0.154	0.205	0.185
ps (g/cm3)	1.796	1.614	1.76	1.432	1.508	1.46	1.84	1.937	1.832	1.831	1.772	1.808	1.54	1.537	1.508
Vol (cm3)	0.276	0.232	0.241	0.043	0.049	0.044	0.312	0.317	0.322	0.49	0.494	0.487	0.1	0.133	0.123
