# Supplementary material for: The dynamics of TGF-β in dental pulp, odontoblasts and dentin
Source: Sci Rep. 2018 Mar 13;8:4450. doi: 10.1038/s41598-018-22823-7 (PMC5849713; doi:10.1038/s41598-018-22823-7)
Supplement: Supplementary file 6 — Supplementary Table S5 [file 41598_2018_22823_MOESM6_ESM.xlsx]

## Sheet: Sheet1
Supplementary Table S5. Amount of total protein in AN extract obtained from root furcation and the normalization for SDS-PAGE and Western blot analysis.
	6m-1a	6m-1b	6m-1c	6m-2a	6m-2b	6m-2c	12m-1a	12m-1b	12m-1c	12m-2a	12m-2b	12m-2c	12m-3a	12m-3b	12m-3c
AN (μg)	600	550	580	180	190	200	350	320	370	540	510	550	310	440	370
Vol (cm3)	0.276	0.232	0.241	0.043	0.049	0.044	0.312	0.317	0.322	0.49	0.494	0.487	0.1	0.133	0.123
Normalized Amount*	2174	2371	2407	4186	3878	4545	1121	1009	1149	1102	1032	1129	3100	3308	3008
(μg)
Loading amount for SDS-PAGE** (μg)	6.51	7.11	7.22	12.6	11.6	13.6	3.36	3.03	3.45	3.31	3.1	3.39	9.3	9.92	9.02
*The normalized amount was obtained by dividing the amount of AN extracts by volume.
**The loading amount for SDS-PAGE was calculated as 0.3% amount of normalized amount and the average amount of each age of sample was used for loading onto the gel.
