# Supplementary material for: The dynamics of TGF-β in dental pulp, odontoblasts and dentin
Source: Sci Rep. 2018 Mar 13;8:4450. doi: 10.1038/s41598-018-22823-7 (PMC5849713; doi:10.1038/s41598-018-22823-7)
Supplement: Supplementary file 7 — Supplementary Fig. S1 [file 41598_2018_22823_MOESM7_ESM.xlsx]

## Sheet: Supplementary Dataset-Fig1 0111
Supplementary Fig. S1. Reverse transcription polymerase chain reaction (PCR) analysis of MMPs in porcine dental pulp and odontoblasts. PCR analysis was performed based on primer sets shown in Supplementary Table S2. a) MMP1, b) MMP3, c) MMP7, d) MMP8, e) MMP9, f) MMP10, and g) MMP13. Each PCR product was based on an equal amount of glyceraldehyde-3-phosphate dehydrogenase GAPDH) and separated by …
