# Supplementary material for: The dynamics of TGF-β in dental pulp, odontoblasts and dentin
Source: Sci Rep. 2018 Mar 13;8:4450. doi: 10.1038/s41598-018-22823-7 (PMC5849713; doi:10.1038/s41598-018-22823-7)
Supplement: Supplementary file 8 — Supplementary Fig. S2 [file 41598_2018_22823_MOESM8_ESM.xlsx]

## Sheet: Niwa-Thesis Supplementary Datas
Supplementary Fig. S2. Alignment of the amino acid sequence of mature TGF-b1, TGF-b2 and TGF-b3 among pig, human, mouse and rat. The number of the last amino acid in each row is provided on the right. The consensus amino acid sequence for heparin-binding site is shown in red underline. Acc No. of TGF-β1 (pig: AAL57902, human: NP000651, mouse: NP035707, rat: NP067589), TGF-β2 (pig: AAB03850, human…
