# Supplementary material for: The dynamics of TGF-β in dental pulp, odontoblasts and dentin
Source: Sci Rep. 2018 Mar 13;8:4450. doi: 10.1038/s41598-018-22823-7 (PMC5849713; doi:10.1038/s41598-018-22823-7)
Supplement: Supplementary file 9 — Supplementary Fig. S3 [file 41598_2018_22823_MOESM9_ESM.xlsx]

## Sheet: Niwa-Thesis Supplementary Datas
Supplementary Fig. S3. Amino acid sequence of porcine MMP2 and MMP11. (a) MMP2 (Acc No. NP999357) and (b) three isoforms of MMP11 (Acc No. of isoform 1: XP001929480, isoform 2: XP005670966 and isoform 3: XP020928168). The number of the last amino acid in each row is provided on the right. The number on the left in MMP11 indicates MMP11 isoforms. The consensus amino acid sequence for heparin-bindi…
