# Supplementary material for: The dynamics of TGF-β in dental pulp, odontoblasts and dentin
Source: Sci Rep. 2018 Mar 13;8:4450. doi: 10.1038/s41598-018-22823-7 (PMC5849713; doi:10.1038/s41598-018-22823-7)
Supplement: Supplementary file 10 — Supplementary Fig. S4 [file 41598_2018_22823_MOESM10_ESM.xlsx]

## Sheet: Niwa-Thesis Supplementary Datas
Supplementary Fig. S4. Uncropped images of all gels and Western blots shown in main Figures. The cropped parts that are shown in the main Figures are marked by red boxes.
