# Supplementary material for: The dynamics of TGF-β in dental pulp, odontoblasts and dentin
Source: Sci Rep. 2018 Mar 13;8:4450. doi: 10.1038/s41598-018-22823-7 (PMC5849713; doi:10.1038/s41598-018-22823-7)
Supplement: Supplementary file 11 — Supplementary Fig. S5 [file 41598_2018_22823_MOESM11_ESM.xlsx]

## Sheet: Niwa-Thesis Supplementary Datas
Supplementary Fig. S5. Inherent alkaline phosphatase (ALP) activity of porcine dental pulp-derived cell lines (PPU-1, -3, -7, -10, -12, -16, -17 and -18). Data are means ±SE of 6 culture wells.
