# Supplementary material for: The dynamics of TGF-β in dental pulp, odontoblasts and dentin
Source: Sci Rep. 2018 Mar 13;8:4450. doi: 10.1038/s41598-018-22823-7 (PMC5849713; doi:10.1038/s41598-018-22823-7)
Supplement: Supplementary file 12 — Supplementary Fig. S6 [file 41598_2018_22823_MOESM12_ESM.xlsx]

## Sheet: Niwa-Thesis Supplementary Datas
Supplementary Fig. S6. ELISA for the detection of TGF-b1. (a) Detection with tetramethylbenzidine substrate for serial dilutions of TGF-b1 ranging from 0 to 2000 pg mL-1 trapped to both TGF-b1 capture and detection antibodies. (b) Calibration curve between absorbance at 405 nm and concentrations of serial dilutions of TGF-b1.
